# Supplementary material for: Tumor-Specific Monomethyl Auristatin E (MMAE) Prodrug Nanoparticles for Safe and Effective Chemotherapy
Source: Pharmaceutics. 2022 Oct 7;14(10):2131. doi: 10.3390/pharmaceutics14102131 (PMC9609178; doi:10.3390/pharmaceutics14102131)
Supplement: Supplementary file 1 [file pharmaceutics-14-02131-s001.zip]

Archive with 1 entries (1 files):
- pharmaceutics-1870608-supplementary.pdf
